# Supplementary material for: Associations of Blood and Performance Parameters with Signs of Periodontal Inflammation in Young Elite Athletes—An Explorative Study
Source: J Clin Med. 2022 Aug 31;11(17):5161. doi: 10.3390/jcm11175161 (PMC9457155; doi:10.3390/jcm11175161)
Supplement: Supplementary file 1 [file jcm-11-05161-s001.zip]

Archive with 1 entries (1 files):
- jcm-1862341-supplementary.pdf
